# Supplementary material for: Resting-State Brain Activity Dysfunctions in Schizophrenia and Their Associations with Negative Symptom Domains: An fMRI Study
Source: Brain Sci. 2023 Jan 1;13(1):83. doi: 10.3390/brainsci13010083 (PMC9856573; doi:10.3390/brainsci13010083)
Supplement: Supplementary file 1 [file brainsci-13-00083-s001.zip]

Archive with 1 entries (1 files):
- brainsci-2080332-supplementary.pdf
